# Supplementary material for: Implantation of a capsular tension ring during cataract surgery attenuates predicted remodeling of the post-surgical lens capsule along the visual axis
Source: Front Bioeng Biotechnol. 2024 Jan 19;11:1300830. doi: 10.3389/fbioe.2023.1300830 (PMC10834774; doi:10.3389/fbioe.2023.1300830)
Supplement: Supplementary file 1 [file DataSheet3.ZIP]

Archive with 1 entries (1 files):
- VideoS3_IOL_CTR_Case2_1.avi
